# Supplementary material for: Age-Specific Income Trends in Europe: The Role of Employment, Wages, and Social Transfers
Source: Soc Indic Res. 2021 Nov 30;162(2):525–47. doi: 10.1007/s11205-021-02838-w (PMC8629699; doi:10.1007/s11205-021-02838-w)
Supplement: Supplementary file 1 — Supplementary material 1 (XLSX 82 kb) [file 11205_2021_2838_MOESM1_ESM.xlsx]

## Sheet: Info
This Excel file includes the tables on age-specific income and ist change from Hammer et al. (2021)
Associated paper
Title of the paper: Age-Specific Income Trends in Europe: The Role of Employment, Wages, and Social Transfers
Authors: Bernhard Hammer (bernhard.hammer@tuwien.ac.at), Sonja Spitzer, Alexia Prskawetz
DOI : 10.1007/s11205-021-02838-w
Associated data and code
Code_age_specific_income_trends
The underlying data is EU-SILC cross-section microdata, the code can be run on the files provided by Eurostat
Formatted output data is yellow
Input data is blue: copy and paste from STATA

## Sheet: Tab2_mean_inc_age
Table 2: Mean individual net income by age
	Mena income per capita in 2008
	Country	Age 20-39	Age 40-59	Age 60+	Total (20+)		SEX	CNT2	YEAR	AGEGR20	VAL	CI95L	CI95U	INDIC	STAT	SE
	AT	21625.1	29586.9	22284.4	24951.8		0	AT	2008	2	21625.1	20892.7	22357.6	RYN1	mean	373.703
	FR	21921.5	30318.8	27823.6	26724.6		0	EE	2008	2	9442.75	8969.01	9916.5	RYN1	mean	241.696
	SI	11274.8	14326.6	11061.2	12375.5		0	EL	2008	2	11341	10856.4	11825.7	RYN1	mean	247.284
							0	ES	2008	2	14827.5	14487	15168	RYN1	mean	173.724
	EL	11341	17296.8	13124	13948.2		0	FR	2008	2	21921.5	21391.9	22451.1	RYN1	mean	270.2
	ES	14827.5	20191.2	16186.9	17052.1		0	IT	2008	2	15327.8	15053.6	15602	RYN1	mean	139.907
	IT	15327.8	23083.7	19988	19575.2		0	PL	2008	2	6241.41	6039.48	6443.34	RYN1	mean	103.025
							0	SE	2008	2	22720.9	22215.4	23226.5	RYN1	mean	257.93
	EE	9442.75	9264.19	6810.14	8640.85		0	SI	2008	2	11274.8	11061.7	11488	RYN1	mean	108.729
	PL	6241.41	7385.76	6397.09	6698.47		0	AT	2008	4	29586.9	28799.8	30374.1	RYN1	mean	401.606
	SE	22720.9	28949.1	22074.7	24660.9		0	EE	2008	4	9264.19	8978.15	9550.24	RYN1	mean	145.935
							0	EL	2008	4	17296.8	16599	17994.6	RYN1	mean	356.041
							0	ES	2008	4	20191.2	19721.4	20661.1	RYN1	mean	239.712
	Income per capita in 2017						0	FR	2008	4	30318.8	29612.2	31025.4	RYN1	mean	360.511
	Country	Age 20-39	Age 40-59	Age 60+	Total (20+)		0	IT	2008	4	23083.7	22709.6	23457.7	RYN1	mean	190.863
	AT	21457.7	30028	24664.7	25695		0	PL	2008	4	7385.76	7232.17	7539.35	RYN1	mean	78.3638
	FR	21120.9	30726.2	30012.4	27511.9		0	SE	2008	4	28949.1	28152.3	29745.9	RYN1	mean	406.533
	SI	11345.5	14953.9	11889.1	12839.2		0	SI	2008	4	14326.6	14116.4	14536.8	RYN1	mean	107.263
							0	AT	2008	6	22284.4	21706.6	22862.1	RYN1	mean	294.785
	EL	6506.37	10660.8	9964.58	9234.61		0	EE	2008	6	6810.14	6596.27	7024	RYN1	mean	109.109
	ES	12224.8	18522.7	17421.7	16326		0	EL	2008	6	13124	12700.2	13547.7	RYN1	mean	216.196
	IT	12675.7	21088.8	20769.4	18691.6		0	ES	2008	6	16186.9	15840	16533.8	RYN1	mean	176.997
							0	FR	2008	6	27823.6	26838.7	28808.5	RYN1	mean	502.497
	EE	11025.4	11879.1	7308.01	10110.8		0	IT	2008	6	19988	19659.9	20316	RYN1	mean	167.374
	PL	6523	7531.61	6465.38	6842.9		0	PL	2008	6	6397.09	6195.92	6598.25	RYN1	mean	102.638
	SE	23688.7	33693.2	25196.9	27556.1		0	SE	2008	6	22074.7	21236.8	22912.6	RYN1	mean	427.484
							0	SI	2008	6	11061.2	10855.6	11266.8	RYN1	mean	104.903
							0	AT	2008	99	24951.8	24521.4	25382.1	RYN1	mean	219.565
	Change in real net income 2008 - 2017 in %						0	EE	2008	99	8640.85	8421.38	8860.32	RYN1	mean	111.97
	Country	Age 20-39	Age 40-59	Age 60+	Total (20+)		0	EL	2008	99	13948.2	13606.9	14289.4	RYN1	mean	174.095
	AT	-0.774331	1.49086	10.6818	2.97863		0	ES	2008	99	17052.1	16814	17290.2	RYN1	mean	121.492
	FR	-3.65226	1.34369	7.86673	2.94578		0	FR	2008	99	26724.6	26282.8	27166.5	RYN1	mean	225.431
	SI	0.626262	4.37857	7.48508	3.74716		0	IT	2008	99	19575.2	19376.6	19773.8	RYN1	mean	101.337
							0	PL	2008	99	6698.47	6588.03	6808.91	RYN1	mean	56.3483
	EL	-42.6298	-38.3653	-24.0733	-33.7933		0	SE	2008	99	24660.9	24231	25090.9	RYN1	mean	219.36
	ES	-17.5531	-8.26383	7.62826	-4.25847		0	SI	2008	99	12375.5	12254	12497.1	RYN1	mean	62.0088
	IT	-17.3025	-8.64161	3.9097	-4.51377		0	AT	2017	2	21457.7	20859.8	22055.6	RYN1	mean	305.049
							0	EE	2017	2	11025.4	10672.7	11378.1	RYN1	mean	179.936
	EE	16.7603	28.226	7.31076	17.0113		0	EL	2017	2	6506.37	6298.31	6714.44	RYN1	mean	106.157
	PL	4.51159	1.97473	1.06755	2.15607		0	ES	2017	2	12224.8	11796.7	12653	RYN1	mean	218.441
	SE	4.25938	16.3877	14.1438	11.7399		0	FR	2017	2	21120.9	20483.7	21758.1	RYN1	mean	325.115
							0	IT	2017	2	12675.7	12352.9	12998.5	RYN1	mean	164.684
	Source: Eurostat, EU-SILC cross-section data for 2009 and 2018						0	PL	2017	2	6523	6376.33	6669.66	RYN1	mean	74.8314
	(income reference years 2008 and 2017)						0	SE	2017	2	23688.7	23137.3	24240	RYN1	mean	281.311
	Relative income 2008						0	SI	2017	2	11345.5	11060.5	11630.4	RYN1	mean	145.367
							0	AT	2017	4	30028	29154.4	30901.6	RYN1	mean	445.706
	Standard errors of the estimated income changes 2008-2017						0	EE	2017	4	11879.1	11554.5	12203.6	RYN1	mean	165.579
	Country	Age 20-39	Age 40-59	Age 60+	Total		0	EL	2017	4	10660.8	10450.2	10871.5	RYN1	mean	107.483
	AT	2.24814	2.79597	2.02296	1.43019		0	ES	2017	4	18522.7	18097.6	18947.8	RYN1	mean	216.881
	FR	2.73297	2.00185	1.34097	1.32054		0	FR	2017	4	30726.2	29880.1	31572.2	RYN1	mean	431.656
	SI	4.13606	5.7161	3.60467	2.83678		0	IT	2017	4	21088.8	20681.3	21496.4	RYN1	mean	207.919
	EL	2.28305	2.64432	2.0634	1.43537		0	PL	2017	4	7531.61	7388.89	7674.33	RYN1	mean	72.817
	ES	2.00152	2.66277	5.03773	2.10636		0	SE	2017	4	33693.2	32662.4	34723.9	RYN1	mean	525.892
	IT	1.70475	2.22662	1.93409	1.21577		0	SI	2017	4	14953.9	14702	15205.9	RYN1	mean	128.546
	EE	1.95207	1.63993	1.75589	1.07014		0	AT	2017	6	24664.7	24040.2	25289.3	RYN1	mean	318.632
	PL	1.61115	2.806	2.40227	1.39949		0	EE	2017	6	7308.01	7112.45	7503.57	RYN1	mean	99.7691
	SE	1.60003	1.47566	1.45542	0.860604		0	EL	2017	6	9964.58	9786.4	10142.8	RYN1	mean	90.913
							0	ES	2017	6	17421.7	17069.4	17774	RYN1	mean	179.723
							0	FR	2017	6	30012.4	28174.1	31850.7	RYN1	mean	937.881
							0	IT	2017	6	20769.4	20418.3	21120.5	RYN1	mean	179.136
							0	PL	2017	6	6465.38	6365.74	6565.01	RYN1	mean	50.834
							0	SE	2017	6	25196.9	24460.7	25933.1	RYN1	mean	375.622
							0	SI	2017	6	11889.1	11639.2	12139.1	RYN1	mean	127.519
							0	AT	2017	99	25695	25274.8	26115.2	RYN1	mean	214.406
							0	EE	2017	99	10110.8	9928.36	10293.2	RYN1	mean	93.0611
							0	EL	2017	99	9234.61	9114.46	9354.76	RYN1	mean	61.3009
							0	ES	2017	99	16326	16077.8	16574.1	RYN1	mean	126.609
							0	FR	2017	99	27511.9	26760.1	28263.6	RYN1	mean	383.538
							0	IT	2017	99	18691.6	18464	18919.2	RYN1	mean	116.103
							0	PL	2017	99	6842.9	6762.14	6923.65	RYN1	mean	41.2019
							0	SE	2017	99	27556.1	27068.9	28043.3	RYN1	mean	248.57
							0	SI	2017	99	12839.2	12691.4	12987.1	RYN1	mean	75.4212

## Sheet: Tab3_mean_inc_gender
Table 3: Changes in mean net income by age and gender
	Men					Women
	2008					2008
	Country	Age 20-39	Age 40-59	Age 60+		Country	Age 20-39	Age 40-59	Age 60+			SEX	CNT2	YEAR	AGEGR20	VAL	CI95L	CI95U	INDIC	STAT	SE		SEX	CNT2	YEAR	AGEGR20	VAL	CI95L	CI95U	INDIC	STAT	SE
	AT	24809.5	35851.8	29106.8		AT	18343.7	23384.6	17045.4			1	AT	2008	2	24809.5	23563	26055.9	RYN1	mean	635.945		2	AT	2008	2	18343.7	17632.2	19055.2	RYN1	mean	363.007
	EE	10793.2	10162.5	7459.41		EE	8088.18	8496.22	6459.85			1	EE	2008	2	10793.2	10164.9	11421.5	RYN1	mean	320.542		2	EE	2008	2	8088.18	7496.73	8679.62	RYN1	mean	301.746
	EL	12998.9	22057.3	16813.2		EL	9642.73	12551.6	10084.8			1	EL	2008	2	12998.9	12228.2	13769.5	RYN1	mean	393.202		2	EL	2008	2	9642.73	9119.86	10165.6	RYN1	mean	266.769
	ES	16915	24972.6	20871.4		ES	12637	15347.9	12475			1	ES	2008	2	16915	16461	17369	RYN1	mean	231.63		2	ES	2008	2	12637	12223.1	13050.9	RYN1	mean	211.172
	FR	24375	35945.4	33573.6		FR	19498.6	25083.4	23268.8			1	FR	2008	2	24375	23605.5	25144.4	RYN1	mean	392.58		2	FR	2008	2	19498.6	18948.8	20048.5	RYN1	mean	280.534
	IT	18009.3	29030.1	24939.2		IT	12614.6	17281.2	16165.8			1	IT	2008	2	18009.3	17611.1	18407.5	RYN1	mean	203.166		2	IT	2008	2	12614.6	12286.3	12942.8	RYN1	mean	167.484
	PL	7165.19	8428.7	7429.05		PL	5295.99	6389.44	5718.27			1	PL	2008	2	7165.19	6861.59	7468.79	RYN1	mean	154.899		2	PL	2008	2	5295.99	5078.61	5513.37	RYN1	mean	110.907
	SE	24777.3	31434.1	25566.3		SE	20542.8	26389.4	19095.1			1	SE	2008	2	24777.3	23994.1	25560.4	RYN1	mean	399.553		2	SE	2008	2	20542.8	20036.5	21049.1	RYN1	mean	258.309
	SI	11814.6	15266.9	12747.7		SI	10678.8	13354.6	9893.52			1	SI	2008	2	11814.6	11537.3	12091.8	RYN1	mean	141.466		2	SI	2008	2	10678.8	10411.8	10945.9	RYN1	mean	136.257
												1	AT	2008	4	35851.8	34620.6	37083	RYN1	mean	628.142		2	AT	2008	4	23384.6	22590	24179.3	RYN1	mean	405.444
	2017					2017						1	EE	2008	4	10162.5	9689.94	10635.1	RYN1	mean	241.101		2	EE	2008	4	8496.22	8191.84	8800.6	RYN1	mean	155.287
	Country	Age 20-39	Age 40-59	Age 60+		Country	Age 20-39	Age 40-59	Age 60+			1	EL	2008	4	22057.3	21082	23032.6	RYN1	mean	497.581		2	EL	2008	4	12551.6	11754.4	13348.9	RYN1	mean	406.767
	AT	24461.3	35732.7	30753.6		AT	18455.1	24330.7	19705.5			1	ES	2008	4	24972.6	24284.9	25660.4	RYN1	mean	350.89		2	ES	2008	4	15347.9	14833.9	15861.9	RYN1	mean	262.224
	EE	11938.2	13113.5	7899.89		EE	10050.6	10693.8	6964.42			1	FR	2008	4	35945.4	34852.7	37038	RYN1	mean	557.476		2	FR	2008	4	25083.4	24409	25757.8	RYN1	mean	344.077
	EL	7660.65	13087.7	12074.6		EL	5380.93	8339.64	8208.37			1	IT	2008	4	29030.1	28475.3	29584.9	RYN1	mean	283.084		2	IT	2008	4	17281.2	16861.2	17701.1	RYN1	mean	214.239
	ES	13277.4	21539.3	21717.9		ES	11157	15524.3	13915.1			1	PL	2008	4	8428.7	8191.64	8665.76	RYN1	mean	120.949		2	PL	2008	4	6389.44	6212.96	6565.91	RYN1	mean	90.0369
	FR	22503.9	35412.8	34087		FR	19795.3	26242.8	26618.2			1	SE	2008	4	31434.1	30372.9	32495.3	RYN1	mean	541.423		2	SE	2008	4	26389.4	25629	27149.8	RYN1	mean	387.961
	IT	14556.1	25668.8	25584.1		IT	10728.4	16638.4	16929.5			1	SI	2008	4	15266.9	14982	15551.8	RYN1	mean	145.357		2	SI	2008	4	13354.6	13103.8	13605.4	RYN1	mean	127.95
	PL	7193.63	8540.06	7091.64		PL	5825.11	6540.84	6019.8			1	AT	2008	6	29106.8	28084.8	30128.8	RYN1	mean	521.433		2	AT	2008	6	17045.4	16476.8	17613.9	RYN1	mean	290.091
	SE	25115.3	36058.2	28514.8		SE	22184.5	31207.2	22256.5			1	EE	2008	6	7459.41	7086.27	7832.55	RYN1	mean	190.368		2	EE	2008	6	6459.85	6218.38	6701.31	RYN1	mean	123.192
	SI	12172.9	15549.8	12939.3		SI	10444.6	14341.4	11048.5			1	EL	2008	6	16813.2	16152.5	17474	RYN1	mean	337.115		2	EL	2008	6	10084.8	9630.77	10538.8	RYN1	mean	231.623
												1	ES	2008	6	20871.4	20286.2	21456.6	RYN1	mean	298.574		2	ES	2008	6	12475	12116.9	12833.2	RYN1	mean	182.73
	Change in real net income 2008 - 2017 in %											1	FR	2008	6	33573.6	32015	35132.1	RYN1	mean	795.176		2	FR	2008	6	23268.8	22305.4	24232.1	RYN1	mean	491.516
		Men			Women							1	IT	2008	6	24939.2	24340.6	25537.8	RYN1	mean	305.408		2	IT	2008	6	16165.8	15885	16446.6	RYN1	mean	143.285
		Age	Age	Age	Age	Age	Age					1	PL	2008	6	7429.05	6964.32	7893.78	RYN1	mean	237.107		2	PL	2008	6	5718.27	5602.78	5833.75	RYN1	mean	58.9217
	Country	20-39	40-59	60+	20-39	40-59	60+					1	SE	2008	6	25566.3	24151.8	26980.7	RYN1	mean	721.642		2	SE	2008	6	19095.1	18509.7	19680.4	RYN1	mean	298.648
	AT	-1.40329	-0.332117	5.65782	0.607184	4.04565	15.6059					1	SI	2008	6	12747.7	12445.7	13049.8	RYN1	mean	154.106		2	SI	2008	6	9893.52	9666.95	10120.1	RYN1	mean	115.595
	FR	-7.67615	-1.48164	1.52915	1.52134	4.62219	14.3947					1	AT	2017	2	24461.3	23528.3	25394.3	RYN1	mean	476.012		2	AT	2017	2	18455.1	17789.8	19120.4	RYN1	mean	339.449
	SI	3.03295	1.8529	1.50309	-2.19303	7.38928	11.674					1	EE	2017	2	11938.2	11399.7	12476.6	RYN1	mean	274.711		2	EE	2017	2	10050.6	9616.67	10484.5	RYN1	mean	221.365
												1	EL	2017	2	7660.65	7326.39	7994.91	RYN1	mean	170.541		2	EL	2017	2	5380.93	5173.3	5588.56	RYN1	mean	105.932
	EL	-41.0668	-40.6652	-28.1841	-44.1971	-33.5572	-18.6062					1	ES	2017	2	13277.4	12712.3	13842.4	RYN1	mean	288.293		2	ES	2017	2	11157	10629.9	11684	RYN1	mean	268.9
	ES	-21.5051	-13.7482	4.05575	-11.7116	1.14941	11.5435					1	FR	2017	2	22503.9	21546.3	23461.6	RYN1	mean	488.578		2	FR	2017	2	19795.3	19121.6	20469	RYN1	mean	343.718
	IT	-19.1746	-11.5785	2.58577	-14.9526	-3.71931	4.72435					1	IT	2017	2	14556.1	14093.3	15018.9	RYN1	mean	236.128		2	IT	2017	2	10728.4	10335	11121.8	RYN1	mean	200.717
												1	PL	2017	2	7193.63	6976.06	7411.2	RYN1	mean	111.004		2	PL	2017	2	5825.11	5658.87	5991.35	RYN1	mean	84.816
	EE	10.6086	29.0377	5.90497	24.2624	25.8652	7.81091					1	SE	2017	2	25115.3	24310.5	25920.1	RYN1	mean	410.608		2	SE	2017	2	22184.5	21517.3	22851.8	RYN1	mean	340.419
	PL	0.396989	1.32124	-4.54172	9.99097	2.36957	5.2731					1	SI	2017	2	12172.9	11776.3	12569.5	RYN1	mean	202.341		2	SI	2017	2	10444.6	10115.6	10773.7	RYN1	mean	167.892
	SE	1.36415	14.7107	11.5327	7.9916	18.2567	16.5566					1	AT	2017	4	35732.7	34378.3	37087.2	RYN1	mean	691.032		2	AT	2017	4	24330.7	23549.2	25112.2	RYN1	mean	398.726
												1	EE	2017	4	13113.5	12580.8	13646.2	RYN1	mean	271.779		2	EE	2017	4	10693.8	10327.7	11059.8	RYN1	mean	186.747
	Source: EU-SILC cross-section data 2009 and 2018 (income reference period 2008 and 2017)											1	EL	2017	4	13087.7	12756.8	13418.6	RYN1	mean	168.821		2	EL	2017	4	8339.64	8120.39	8558.89	RYN1	mean	111.862
												1	ES	2017	4	21539.3	20919.4	22159.3	RYN1	mean	316.301		2	ES	2017	4	15524.3	15025.3	16023.3	RYN1	mean	254.595
												1	FR	2017	4	35412.8	34089.9	36735.7	RYN1	mean	674.933		2	FR	2017	4	26242.8	25393.7	27091.8	RYN1	mean	433.183
												1	IT	2017	4	25668.8	25048.6	26289.1	RYN1	mean	316.46		2	IT	2017	4	16638.4	16190.2	17086.6	RYN1	mean	228.67
												1	PL	2017	4	8540.06	8319.93	8760.19	RYN1	mean	112.313		2	PL	2017	4	6540.84	6378.98	6702.69	RYN1	mean	82.5794
												1	SE	2017	4	36058.2	34824.2	37292.3	RYN1	mean	629.609		2	SE	2017	4	31207.2	30131.6	32282.8	RYN1	mean	548.757
												1	SI	2017	4	15549.8	15200.1	15899.4	RYN1	mean	178.389		2	SI	2017	4	14341.4	14016.6	14666.3	RYN1	mean	165.736
												1	AT	2017	6	30753.6	29719.1	31788.1	RYN1	mean	527.803		2	AT	2017	6	19705.5	19051.2	20359.7	RYN1	mean	333.795
												1	EE	2017	6	7899.89	7551.21	8248.56	RYN1	mean	177.887		2	EE	2017	6	6964.42	6746.14	7182.7	RYN1	mean	111.363
												1	EL	2017	6	12074.6	11752.3	12396.9	RYN1	mean	164.453		2	EL	2017	6	8208.37	8057.86	8358.88	RYN1	mean	76.7905
												1	ES	2017	6	21717.9	21146.8	22288.9	RYN1	mean	291.35		2	ES	2017	6	13915.1	13511.5	14318.6	RYN1	mean	205.883
												1	FR	2017	6	34087	32257.8	35916.1	RYN1	mean	933.211		2	FR	2017	6	26618.2	23819.8	29416.7	RYN1	mean	1427.72
												1	IT	2017	6	25584.1	24998.5	26169.6	RYN1	mean	298.771		2	IT	2017	6	16929.5	16570.1	17289	RYN1	mean	183.381
												1	PL	2017	6	7091.64	6938.33	7244.95	RYN1	mean	78.22		2	PL	2017	6	6019.8	5911.43	6128.16	RYN1	mean	55.2872
												1	SE	2017	6	28514.8	27504.9	29524.6	RYN1	mean	515.22		2	SE	2017	6	22256.5	21559.5	22953.5	RYN1	mean	355.608
												1	SI	2017	6	12939.3	12526.4	13352.3	RYN1	mean	210.684		2	SI	2017	6	11048.5	10815.2	11281.8	RYN1	mean	119.036

## Sheet: Tab4_inc_decomp
		Total	Employ-				Inc.	Share	Transfers
		net	ment	Public	Other	Employ-	per	non-	per non-
		income	income	transfers	income	ment	empl.	empl.	empl.			CNT2	YEAR	SEX	AGEGR20	RYN1	RYLN	RYTGN	RYOTH	DRYN1	DRYLN	DEMPL	DWAGE	DRYTGN	DNEMPL	DREC	DRYOTH	RYN108
		(ΔY)	(ΔYL)	(ΔYB)	(ΔYO)	(Δl)	(Δyl)	(Δn)	(Δyb)			AT	17	Total	20-39	21457.7	16895.9	3031.12	1530.64	-0.0077435	-0.0160081	-0.0034862	-0.012522	0.0061196	0.0014646	0.004655	0.002145	21625.1
	Austria											AT	17	Total	40-59	30028	24148.6	3311.89	2567.54	0.0149086	0.0427672	0.0282404	0.0145267	-0.0196384	-0.0158282	-0.0038102	-0.0082201	29586.9
	Age 20-39	-0.77435	-1.60081	0.61196	0.2145	-0.34862	-1.2522	0.14646	0.4655			AT	17	Total	>60	24664.7	3046.59	18520.9	3097.25	0.106819	0.0504858	0.0563666	-0.0058808	0.0460828	-0.0282951	0.0743779	0.0102501	22284.4
	Age 40-59	1.49086	4.27672	-1.96384	-0.82201	2.82404	1.45267	-1.58282	-0.38102			AT	17	Total	99	25695	15531.6	7767.86	2395.54	0.0297865	0.0160685	0.009233	0.0068355	0.0138684	-0.0056104	0.0194788	-0.0001505	24951.8
	Age 60+	10.6819	5.04858	4.60828	1.02501	5.63666	-0.58808	-2.82951	7.43779			EE	17	Total	20-39	11025.4	9307.42	1499.02	218.952	0.167603	0.167391	0.0364672	0.130924	0.0670004	-0.0139121	0.0809125	-0.0667884	9442.75
	Total	2.97865	1.60685	1.38684	-0.01505	0.9233	0.68355	-0.56104	1.94788			EE	17	Total	40-59	11879.1	10503.5	1157.11	218.439	0.28226	0.35939	0.0423452	0.317045	0.0504848	-0.0207905	0.0712753	-0.127615	9264.19
												EE	17	Total	>60	7308.01	2603.61	4431.11	273.29	0.0731076	0.169655	0.0768759	0.0927796	0.067996	-0.0499857	0.117982	-0.164544	6810.14
	France											EE	17	Total	99	10110.8	7541.23	2333.14	236.39	0.170113	0.204907	0.0251001	0.179807	0.0758387	-0.0120803	0.087919	-0.110633	8640.85
	Age 20-39	-3.65227	-2.48194	0.83506	-2.00538	-3.37834	0.8964	1.53472	-0.69967			EL	17	Total	20-39	6506.37	5325.23	359.606	821.535	-0.426298	-0.354239	-0.132463	-0.221776	0.0024838	0.0085758	-0.006092	-0.0745425	11341
	Age 40-59	1.34367	8.92038	-1.64132	-5.93539	4.27269	4.6477	-2.80963	1.16831			EL	17	Total	40-59	10660.8	7772.91	1225.3	1662.62	-0.383653	-0.292393	-0.0622519	-0.230141	-0.0310917	0.0157628	-0.0468545	-0.0601682	17296.8
	Age 60+	7.86676	5.53242	7.76347	-5.42914	6.60669	-1.07427	-3.59654	11.36			EL	17	Total	>60	9964.58	1083.32	6822.6	2058.66	-0.240733	-0.0398546	-0.0115995	-0.028255	-0.142839	0.0059323	-0.148771	-0.0580395	13124
	Total	2.94578	2.01627	4.94094	-4.01143	-0.91872	2.93499	0.63791	4.30303			EL	17	Total	99	9234.61	4785.31	2891.79	1557.51	-0.337933	-0.247626	-0.0885859	-0.15904	-0.031828	0.0337118	-0.0655398	-0.0584793	13948.2
												ES	17	Total	20-39	12224.8	10072.2	821.784	1330.84	-0.175531	-0.153754	-0.0436874	-0.110067	-0.0189689	0.008459	-0.0274279	-0.0028077	14827.5
	Slovenia											ES	17	Total	40-59	18522.7	14054.7	1606.06	2861.89	-0.0826381	-0.0575246	0.0301653	-0.08769	-0.0161279	-0.0086862	-0.0074416	-0.0089857	20191.2
	Age 20-39	0.62627	-0.95046	1.3769	0.19984	-3.13679	2.18633	1.01343	0.36347			ES	17	Total	>60	17421.7	2771.8	10512.1	4137.82	0.0762828	0.0271966	0.0312808	-0.0040842	0.0663042	-0.0162138	0.082518	-0.017218	16186.9
	Age 40-59	4.37859	8.25506	-3.83212	-0.04435	6.23739	2.01768	-3.586	-0.24612			ES	17	Total	99	16326	9407.52	4115.55	2802.9	-0.0425844	-0.0738074	-0.0206539	-0.0531535	0.0290749	0.0090988	0.0199761	0.002148	17052.1
	Age 60+	7.48512	1.96864	2.45647	3.06	3.47472	-1.50608	-1.71489	4.17137			FR	17	Total	20-39	21120.9	16296	2884.88	1939.99	-0.0365227	-0.0248194	-0.0337834	0.008964	0.0083506	0.0153472	-0.0069967	-0.0200538	21921.5
	Total	3.74713	-0.18346	2.6654	1.26519	-2.04132	1.85785	1.16872	1.49668			FR	17	Total	40-59	30726.2	23284.5	3489.52	3952.21	0.0134367	0.0892038	0.0427269	0.046477	-0.0164132	-0.0280963	0.0116831	-0.0593539	30318.8
												FR	17	Total	>60	30012.4	3953.17	19512.1	6547.21	0.0786676	0.0553242	0.0660669	-0.0107427	0.0776347	-0.0359654	0.1136	-0.0542914	27823.6
	Greece											FR	17	Total	99	27511.9	14301.6	8962.07	4248.19	0.0294578	0.0201627	-0.0091872	0.0293499	0.0494094	0.0063791	0.0430303	-0.0401143	26724.6
	Age 20-39	-42.6298	-35.4239	0.24838	-7.45425	-13.2463	-22.1776	0.85758	-0.6092			IT	17	Total	20-39	12675.7	10252	1140.97	1282.71	-0.173025	-0.145777	-0.0813169	-0.0644604	0.0071022	0.0131698	-0.0060676	-0.0343499	15327.8
	Age 40-59	-38.3653	-29.2393	-3.10917	-6.01682	-6.22519	-23.0141	1.57628	-4.68545			IT	17	Total	40-59	21088.8	16068	1738.79	3282.01	-0.0864162	-0.0486226	0.0348818	-0.0835044	-0.0266392	-0.0110635	-0.0155756	-0.0111544	23083.7
	Age 60+	-24.0733	-3.98546	-14.2839	-5.80395	-1.15995	-2.8255	0.59323	-14.8771			IT	17	Total	>60	20769.4	3491.25	12892.7	4385.48	0.0390968	0.0388382	0.0715959	-0.0327577	0.0049649	-0.0391647	0.0441296	-0.0047064	19988
	Total	-33.7933	-24.7626	-3.1828	-5.84793	-8.85859	-15.904	3.37118	-6.55398			IT	17	Total	99	18691.6	10062.6	5501.6	3127.36	-0.0451378	-0.0468298	-0.0016981	-0.0451317	0.0097608	0.0008429	0.0089179	-0.0080688	19575.2
												PL	17	Total	20-39	6523	5333.43	619.356	570.211	0.0419869	0.0027277	0.0146641	-0.0119364	0.0526848	-0.0024188	0.0551036	-0.0134255	6260.15
	Spain											PL	17	Total	40-59	7531.61	5581.16	817.666	1132.79	0.0175609	0.0613493	0.0875724	-0.0262231	-0.0386768	-0.0278248	-0.010852	-0.0051116	7401.63
	Age 20-39	-17.5531	-15.3754	-1.89689	-0.28077	-4.36874	-11.0067	0.8459	-2.74279			PL	17	Total	>60	6465.38	922.615	4271.56	1271.2	0.00921	0.04962	0.0749497	-0.0253297	-0.0430255	-0.041862	-0.0011636	0.0026156	6406.37
	Age 40-59	-8.26381	-5.75246	-1.61279	-0.89857	3.01653	-8.769	-0.86862	-0.74416			PL	17	Total	99	6842.9	4053.45	1814.27	975.174	0.0192652	-0.009049	0.0095624	-0.0186114	0.0301886	-0.0040077	0.0341962	-0.0018743	6713.56
	Age 60+	7.62828	2.71966	6.63042	-1.7218	3.12808	-0.40842	-1.62138	8.2518			SE	17	Total	20-39	23688.7	18199.9	3906.46	1582.27	0.0425938	0.0302455	-0.0441193	0.0743648	0.0163021	0.0241945	-0.0078924	-0.0039538	22720.9
	Total	-4.25844	-7.38074	2.90749	0.2148	-2.06539	-5.31535	0.90988	1.99761			SE	17	Total	40-59	33693.2	26943.9	2976.13	3773.16	0.163876	0.156908	0.0358502	0.121058	-0.0114879	-0.0238056	0.0123177	0.0184562	28949.1
												SE	17	Total	>60	25196.9	6294.49	14351.9	4550.53	0.141439	0.0304405	0.0124373	0.0180032	0.0830192	-0.007686	0.0907052	0.0279791	22074.7
	Italy											SE	17	Total	99	27556.1	17117.1	7119.47	3319.51	0.117398	0.0733902	-0.0045771	0.0779673	0.0291817	0.0027905	0.0263912	0.0148265	24660.9
	Age 20-39	-17.3025	-14.5777	0.71022	-3.43499	-8.13169	-6.44604	1.31698	-0.60676			SI	17	Total	20-39	11345.5	9413.78	1229.1	702.576	0.0062627	-0.0095046	-0.0313679	0.0218633	0.013769	0.0101343	0.0036347	0.0019984	11274.8
	Age 40-59	-8.64162	-4.86226	-2.66392	-1.11544	3.48818	-8.35044	-1.10635	-1.55756			SI	17	Total	40-59	14953.9	11950.8	1580.28	1422.85	0.0437859	0.0825506	0.0623739	0.0201768	-0.0383212	-0.03586	-0.0024612	-0.0004435	14326.6
	Age 60+	3.90968	3.88382	0.49649	-0.47064	7.15959	-3.27577	-3.91647	4.41296			SI	17	Total	>60	11889.1	994.417	8866.43	2028.3	0.0748512	0.0196864	0.0347472	-0.0150608	0.0245647	-0.0171489	0.0417137	0.0306	11061.2
	Total	-4.51378	-4.68298	0.97608	-0.80688	-0.16981	-4.51317	0.08429	0.89179			SI	17	Total	99	12839.2	7721.45	3737.77	1380.03	0.0374713	-0.0018346	-0.0204132	0.0185785	0.026654	0.0116872	0.0149668	0.0126519	12375.5
	Estonia
	Age 20-39	16.7603	16.7391	6.70004	-6.67884	3.64672	13.0924	-1.39121	8.09125
	Age 40-59	28.226	35.939	5.04848	-12.7615	4.23452	31.7045	-2.07905	7.12753
	Age 60+	7.31076	16.9656	6.7996	-16.4544	7.68759	9.27796	-4.99857	11.7982
	Total	17.0113	20.4907	7.58387	-11.0633	2.51001	17.9807	-1.20803	8.7919
	Poland
	Age 20-39	4.19869	0.27277	5.26848	-1.34255	1.46641	-1.19364	-0.24188	5.51036
	Age 40-59	1.75609	6.13493	-3.86768	-0.51116	8.75724	-2.62231	-2.78248	-1.0852
	Age 60+	0.921	4.962	-4.30255	0.26156	7.49497	-2.53297	-4.1862	-0.11636
	Total	1.92652	-0.9049	3.01886	-0.18743	0.95624	-1.86114	-0.40077	3.41962
	Sweden
	Age 20-39	4.25938	3.02455	1.63021	-0.39538	-4.41193	7.43648	2.41945	-0.78924
	Age 40-59	16.3876	15.6908	-1.14879	1.84562	3.58502	12.1058	-2.38056	1.23177
	Age 60+	14.1439	3.04405	8.30192	2.79791	1.24373	1.80032	-0.7686	9.07052
	Total	11.7398	7.33902	2.91817	1.48265	-0.45771	7.79673	0.27905	2.63912
	Source: Authors' own calculations based on EU-SILC

## Sheet: Tab5_q1_inc_age
	Income per capita in 2008 (2015 prices)
	Country	Total	Age 20-39	Age 40-59	Age 60+		SEX	CNT2	YEAR	AGEGR20	VAL	CI95L	CI95U	INDIC	STAT	SE
	AT	14042	12108.9	16736.2	13116.3		0	AT	2008	2	12108.9	11380.6	12837.2	RYN1	p25	371.594
	EE	4849.34	4572.18	5260.82	4805.97		0	EE	2008	2	4572.18	4311.62	4832.73	RYN1	p25	132.937
	EL	5518.86	2870.69	6508.65	6674.67		0	EL	2008	2	2870.69	2424.92	3316.46	RYN1	p25	227.439
	ES	7884.85	6658.98	8292.91	8603.54		0	ES	2008	2	6658.98	6197.99	7119.98	RYN1	p25	235.207
	FR	15134.8	12960.6	17214.6	15365.5		0	FR	2008	2	12960.6	12321.6	13599.5	RYN1	p25	325.999
	IT	9316.42	4557.01	10295.2	11178.3		0	IT	2008	2	4557.01	4016.17	5097.84	RYN1	p25	275.942
	PL	3277	2102.17	3458.05	4021.41		0	PL	2008	2	2102.17	1954.18	2250.16	RYN1	p25	75.5078
	SE	15799.5	14497.8	20573.4	14551.7		0	SE	2008	2	14497.8	13871.8	15123.8	RYN1	p25	319.382
	SI	7599.5	5837.81	9055.86	7516.8		0	SI	2008	2	5837.81	5524.52	6151.1	RYN1	p25	159.845
							0	AT	2008	4	16736.2	16194.8	17277.5	RYN1	p25	276.202
	Income per capita in 2017 (2015 prices)						0	EE	2008	4	5260.82	5027.39	5494.24	RYN1	p25	119.099
	Country	Age 20-39	Age 40-59	Age 60+	Total		0	EL	2008	4	6508.65	5830.04	7187.27	RYN1	p25	346.24
	AT	12348.3	17368.1	14617.5	14950.1		0	ES	2008	4	8292.91	7921.75	8664.07	RYN1	p25	189.37
	EE	5170.36	6362.98	4754.39	4979.11		0	FR	2008	4	17214.6	16203	18226.2	RYN1	p25	516.138
	EL	312.917	3713.2	6058.8	3379.82		0	IT	2008	4	10295.2	9440.18	11150.2	RYN1	p25	436.232
	ES	3400	8095.9	9835.49	6891.3		0	PL	2008	4	3458.05	3331.91	3584.19	RYN1	p25	64.3607
	FR	11924.5	17920	16906	15654		0	SE	2008	4	20573.4	20003.8	21142.9	RYN1	p25	290.578
	IT	2400	9230	11506	7825		0	SI	2008	4	9055.86	8831.56	9280.16	RYN1	p25	114.442
	PL	2857.48	3779.31	4129.66	3758.52		0	AT	2008	6	13116.3	12588.2	13644.4	RYN1	p25	269.455
	SE	14581.5	23616.7	16368.3	17292.6		0	EE	2008	6	4805.97	4728.87	4883.07	RYN1	p25	39.3389
	SI	5536.02	9399.46	8212.78	7972.68		0	EL	2008	6	6674.67	6398.11	6951.22	RYN1	p25	141.102
							0	ES	2008	6	8603.54	8381.28	8825.8	RYN1	p25	113.399
	Change in real net income 2008 - 2017 in %						0	FR	2008	6	15365.5	14304.8	16426.3	RYN1	p25	541.195
	Country	Age 20-39	Age 40-59	Age 60+	Total		0	IT	2008	6	11178.3	10861.7	11495	RYN1	p25	161.567
	AT	1.97648	3.77602	11.4456	6.46708		0	PL	2008	6	4021.41	3937.16	4105.66	RYN1	p25	42.987
	EE	13.0831	20.9504	-1.07325	2.67606		0	SE	2008	6	14551.7	14280.5	14823	RYN1	p25	138.388
	EL	-89.0996	-42.9498	-9.22693	-38.7587		0	SI	2008	6	7516.8	7374.46	7659.14	RYN1	p25	72.6251
	ES	-48.9412	-2.37566	14.319	-12.6008		0	AT	2008	99	14042	13666.9	14417.2	RYN1	p25	191.398
	FR	-7.99423	4.09774	10.0253	3.43057		0	EE	2008	99	4849.34	4757.12	4941.56	RYN1	p25	47.0531
	IT	-47.3338	-10.3464	2.9313	-16.0085		0	EL	2008	99	5518.86	5169.2	5868.53	RYN1	p25	178.405
	PL	35.9302	9.29026	2.69199	14.6941		0	ES	2008	99	7884.85	7610.98	8158.73	RYN1	p25	139.737
	SE	0.577052	14.7924	12.4834	9.45043		0	FR	2008	99	15134.8	14258.2	16011.4	RYN1	p25	447.241
	SI	-5.16959	3.79421	9.25901	4.91064		0	IT	2008	99	9316.42	8904.11	9728.72	RYN1	p25	210.364
							0	PL	2008	99	3277	3194.36	3359.63	RYN1	p25	42.1627
							0	SE	2008	99	15799.5	15544.5	16054.4	RYN1	p25	130.077
							0	SI	2008	99	7599.5	7486.8	7712.19	RYN1	p25	57.5004
							0	AT	2017	2	12348.3	11449.2	13247.3	RYN1	p25	458.712
							0	EE	2017	2	5170.36	4819.04	5521.68	RYN1	p25	179.246
							0	EL	2017	2	312.917	77.721	548.112	RYN1	p25	120
							0	ES	2017	2	3400	2977.31	3822.69	RYN1	p25	215.66
							0	FR	2017	2	11924.5	11149.6	12699.4	RYN1	p25	395.375
							0	IT	2017	2	2400	1926.67	2873.33	RYN1	p25	241.5
							0	PL	2017	2	2857.48	2655.58	3059.38	RYN1	p25	103.011
							0	SE	2017	2	14581.5	13963	15200	RYN1	p25	315.568
							0	SI	2017	2	5536.02	5209.85	5862.19	RYN1	p25	166.415
							0	AT	2017	4	17368.1	16791.4	17944.8	RYN1	p25	294.251
							0	EE	2017	4	6362.98	6106.59	6619.37	RYN1	p25	130.815
							0	EL	2017	4	3713.2	3458.41	3967.99	RYN1	p25	130
							0	ES	2017	4	8095.9	7700.33	8491.47	RYN1	p25	201.825
							0	FR	2017	4	17920	17402.3	18437.7	RYN1	p25	264.125
							0	IT	2017	4	9230	8479.82	9980.18	RYN1	p25	382.75
							0	PL	2017	4	3779.31	3616.92	3941.7	RYN1	p25	82.8547
							0	SE	2017	4	23616.7	22990.8	24242.5	RYN1	p25	319.329
							0	SI	2017	4	9399.46	9103.65	9695.27	RYN1	p25	150.924
							0	AT	2017	6	14617.5	14035.9	15199.2	RYN1	p25	296.755
							0	EE	2017	6	4754.39	4709.97	4798.81	RYN1	p25	22.6619
							0	EL	2017	6	6058.8	5948.22	6169.38	RYN1	p25	56.4218
							0	ES	2017	6	9835.49	9408.91	10262.1	RYN1	p25	217.644
							0	FR	2017	6	16906	16449.3	17362.7	RYN1	p25	233
							0	IT	2017	6	11506	11172.3	11839.7	RYN1	p25	170.25
							0	PL	2017	6	4129.66	4048.38	4210.95	RYN1	p25	41.4737
							0	SE	2017	6	16368.3	16096.9	16639.6	RYN1	p25	138.45
							0	SI	2017	6	8212.78	8091.26	8334.31	RYN1	p25	62.0034
							0	AT	2017	99	14950.1	14548.1	15352.1	RYN1	p25	205.106
							0	EE	2017	99	4979.11	4923.4	5034.82	RYN1	p25	28.4225
							0	EL	2017	99	3379.82	3216.16	3543.48	RYN1	p25	83.5
							0	ES	2017	99	6891.3	6538.17	7244.44	RYN1	p25	180.173
							0	FR	2017	99	15654	15260.4	16047.6	RYN1	p25	200.823
							0	IT	2017	99	7825	7263.47	8386.53	RYN1	p25	286.5
							0	PL	2017	99	3758.52	3666.32	3850.72	RYN1	p25	47.0417
							0	SE	2017	99	17292.6	16949.2	17636	RYN1	p25	175.22
							0	SI	2017	99	7972.68	7859.08	8086.28	RYN1	p25	57.962

## Sheet: Tab6_med_inc_age
	Income per capita in 2008 (2015 prices)
	Country	Total	Age 20-39	Age 40-59	Age 60+		SEX	CNT2	YEAR	AGEGR20	VAL	CI95L	CI95U	INDIC	STAT	SE
	AT	22214.5	20070.6	25991	20578.2		0	AT	2008	2	20070.6	19440.7	20700.5	RYN1	p50	321.378
	EE	6942.06	8064.72	7915.88	5700.68		0	EE	2008	2	8064.72	7773.84	8355.6	RYN1	p50	148.412
	EL	11565.2	10293.4	14624.8	10917.9		0	EL	2008	2	10293.4	9863.49	10723.3	RYN1	p50	219.348
	ES	14605.2	13972.6	17012.8	13530.5		0	ES	2008	2	13972.6	13652.4	14292.8	RYN1	p50	163.361
	FR	22504.9	20409.4	25308.3	21818.1		0	FR	2008	2	20409.4	19421.3	21397.4	RYN1	p50	504.108
	IT	17650.5	15127.4	21313.2	17127.7		0	IT	2008	2	15127.4	14640.2	15614.7	RYN1	p50	248.59
	PL	5516.21	4973.37	6003.83	5553.8		0	PL	2008	2	4973.37	4813.4	5133.34	RYN1	p50	81.6193
	SE	22874.1	22333.2	27353.5	19085.9		0	SE	2008	2	22333.2	21889	22777.4	RYN1	p50	226.624
	SI	11250.2	10859.6	12896.1	9813.69		0	SI	2008	2	10859.6	10644	11075.3	RYN1	p50	110.03
							0	AT	2008	4	25991	25393.9	26588	RYN1	p50	304.638
	Income per capita in 2017 (2015 prices)						0	EE	2008	4	7915.88	7668.85	8162.91	RYN1	p50	126.038
	Country	Age 20-39	Age 40-59	Age 60+	Total		0	EL	2008	4	14624.8	13926.3	15323.2	RYN1	p50	356.342
	AT	20700.5	26479.8	22668.2	23193		0	ES	2008	4	17012.8	16527	17498.5	RYN1	p50	247.826
	EE	9906.03	10101.9	5367.85	7931.23		0	FR	2008	4	25308.3	23805.5	26811	RYN1	p50	766.739
	EL	5163.68	9815.54	9188.28	8358.37		0	IT	2008	4	21313.2	20782.5	21844	RYN1	p50	270.803
	ES	10576.3	15868.6	14682.6	13951.2		0	PL	2008	4	6003.83	5888.55	6119.11	RYN1	p50	58.818
	FR	19930	25557	24011.5	23200		0	SE	2008	4	27353.5	26945.7	27761.3	RYN1	p50	208.069
	IT	11136	19758.3	18357	17170.3		0	SI	2008	4	12896.1	12694.9	13097.2	RYN1	p50	102.65
	PL	5778.72	6588.99	5746.89	5993.19		0	AT	2008	6	20578.2	20050.1	21106.3	RYN1	p50	269.462
	SE	23594.7	32277.5	21360.3	25558.2		0	EE	2008	6	5700.68	5592.61	5808.74	RYN1	p50	55.1364
	SI	11085.2	13701	10405.6	11670		0	EL	2008	6	10917.9	10550.5	11285.3	RYN1	p50	187.46
							0	ES	2008	6	13530.5	13275.7	13785.4	RYN1	p50	130.037
	Change in real net income 2008 - 2017 in %						0	FR	2008	6	21818.1	20426.8	23209.5	RYN1	p50	709.872
	Country	Age 20-39	Age 40-59	Age 60+	Total		0	IT	2008	6	17127.7	16644.7	17610.6	RYN1	p50	246.4
	AT	3.13852	1.88065	10.1563	4.40493		0	PL	2008	6	5553.8	5426.02	5681.58	RYN1	p50	65.1932
	EE	22.8317	27.6158	-5.83838	14.2489		0	SE	2008	6	19085.9	18726.9	19444.9	RYN1	p50	183.169
	EL	-49.8351	-32.8841	-15.8421	-27.728		0	SI	2008	6	9813.69	9599.88	10027.5	RYN1	p50	109.092
	ES	-24.307	-6.72519	8.51497	-4.47784		0	AT	2008	99	22214.5	21896.9	22532	RYN1	p50	162.006
	FR	-2.34877	0.982841	10.0529	3.08852		0	EE	2008	99	6942.06	6795.19	7088.92	RYN1	p50	74.932
	IT	-26.3854	-7.29547	7.17751	-2.72021		0	EL	2008	99	11565.2	11260	11870.3	RYN1	p50	155.699
	PL	16.1932	9.74643	3.47677	8.64679		0	ES	2008	99	14605.2	14354.9	14855.6	RYN1	p50	127.756
	SE	5.64831	18.0016	11.9168	11.7345		0	FR	2008	99	22504.9	21170	23839.9	RYN1	p50	681.117
	SI	2.07686	6.24191	6.03102	3.7313		0	IT	2008	99	17650.5	17221.2	18079.7	RYN1	p50	218.986
							0	PL	2008	99	5516.21	5416.31	5616.12	RYN1	p50	50.9719
							0	SE	2008	99	22874.1	22543.2	23204.9	RYN1	p50	168.786
							0	SI	2008	99	11250.2	11130.5	11369.9	RYN1	p50	61.0645
							0	AT	2017	2	20700.5	20091.9	21309.2	RYN1	p50	310.563
							0	EE	2017	2	9906.03	9396.46	10415.6	RYN1	p50	259.989
							0	EL	2017	2	5163.68	4879.09	5448.26	RYN1	p50	145.2
							0	ES	2017	2	10576.3	9980.27	11172.3	RYN1	p50	304.101
							0	FR	2017	2	19930	19455.7	20404.3	RYN1	p50	242
							0	IT	2017	2	11136	10279.9	11992.1	RYN1	p50	436.812
							0	PL	2017	2	5778.72	5640.6	5916.84	RYN1	p50	70.4725
							0	SE	2017	2	23594.7	22869.9	24319.5	RYN1	p50	369.795
							0	SI	2017	2	11085.2	10739.5	11430.8	RYN1	p50	176.354
							0	AT	2017	4	26479.8	25884.3	27075.2	RYN1	p50	303.782
							0	EE	2017	4	10101.9	9783.57	10420.2	RYN1	p50	162.421
							0	EL	2017	4	9815.54	9604.06	10027	RYN1	p50	107.9
							0	ES	2017	4	15868.6	15337.3	16399.9	RYN1	p50	271.059
							0	FR	2017	4	25557	24787.3	26326.7	RYN1	p50	392.7
							0	IT	2017	4	19758.3	19179.5	20337.2	RYN1	p50	295.323
							0	PL	2017	4	6588.99	6453.61	6724.37	RYN1	p50	69.0737
							0	SE	2017	4	32277.5	31715.5	32839.5	RYN1	p50	286.755
							0	SI	2017	4	13701	13456.7	13945.4	RYN1	p50	124.665
							0	AT	2017	6	22668.2	22167.2	23169.2	RYN1	p50	255.617
							0	EE	2017	6	5367.85	5317.54	5418.16	RYN1	p50	25.67
							0	EL	2017	6	9188.28	9042.2	9334.36	RYN1	p50	74.53
							0	ES	2017	6	14682.6	14339.8	15025.6	RYN1	p50	174.955
							0	FR	2017	6	24011.5	23347.6	24675.4	RYN1	p50	338.75
							0	IT	2017	6	18357	17962.1	18751.9	RYN1	p50	201.5
							0	PL	2017	6	5746.89	5667.09	5826.7	RYN1	p50	40.7175
							0	SE	2017	6	21360.3	20983.9	21736.7	RYN1	p50	192.033
							0	SI	2017	6	10405.6	10227.4	10583.7	RYN1	p50	90.8801
							0	AT	2017	99	23193	22804.3	23581.7	RYN1	p50	198.315
							0	EE	2017	99	7931.23	7708.67	8153.79	RYN1	p50	113.554
							0	EL	2017	99	8358.37	8240.89	8475.85	RYN1	p50	59.9402
							0	ES	2017	99	13951.2	13668.4	14234.1	RYN1	p50	144.315
							0	FR	2017	99	23200	22726.5	23673.5	RYN1	p50	241.56
							0	IT	2017	99	17170.3	16741.3	17599.4	RYN1	p50	218.917
							0	PL	2017	99	5993.19	5911.81	6074.56	RYN1	p50	41.5199
							0	SE	2017	99	25558.2	25134.2	25982.2	RYN1	p50	216.342
							0	SI	2017	99	11670	11530.8	11809.2	RYN1	p50	71.0183

## Sheet: Tab7_q3_inc_age
	Income per capita in 2017 (2015 prices)
	Country	Total	Age 20-39	Age 40-59	Age 60+		SEX	CNT2	YEAR	AGEGR20	VAL	CI95L	CI95U	INDIC	STAT	SE
	AT	31523.6	28287	37223.1	28056.1		0	AT	2008	2	28287	27450.7	29123.2	RYN1	p75	426.654
	EE	10882.8	12738.7	11596.7	7291.11		0	EE	2008	2	12738.7	12168.8	13308.5	RYN1	p75	290.75
	EL	18877.1	16434.8	23330.7	16729.6		0	EL	2008	2	16434.8	15867.6	17002.1	RYN1	p75	289.44
	ES	22620.1	20199.1	27361.2	20744.3		0	ES	2008	2	20199.1	19619.3	20778.9	RYN1	p75	295.814
	FR	31913.5	27854.2	35856.2	31861.8		0	FR	2008	2	27854.2	25862.8	29845.7	RYN1	p75	1016.07
	IT	25874	22297.3	30116.8	24254.6		0	IT	2008	2	22297.3	21811.2	22783.4	RYN1	p75	247.995
	PL	8584.64	8330.85	9606.79	7560.18		0	PL	2008	2	8330.85	8035.36	8626.34	RYN1	p75	150.761
	SE	30546.1	29535.7	34288.8	25637.1		0	SE	2008	2	29535.7	29075.8	29995.6	RYN1	p75	234.644
	SI	15716.7	15311.8	17983.2	13081		0	SI	2008	2	15311.8	15026	15597.7	RYN1	p75	145.856
							0	AT	2008	4	37223.1	36214.5	38231.8	RYN1	p75	514.612
	Income per capita in 2017 (2015 prices)						0	EE	2008	4	11596.7	11225.1	11968.3	RYN1	p75	189.594
	Country	Age 20-39	Age 40-59	Age 60+	Total		0	EL	2008	4	23330.7	22584.2	24077.2	RYN1	p75	380.857
	AT	28225.7	36992.6	30728.3	32177.9		0	ES	2008	4	27361.2	26690.5	28031.9	RYN1	p75	342.188
	EE	15261.6	15355.5	7695.21	13447.6		0	FR	2008	4	35856.2	33434.9	38277.6	RYN1	p75	1235.4
	EL	10138.3	14509.7	13017.9	13000		0	IT	2008	4	30116.8	29327.7	30905.9	RYN1	p75	402.61
	ES	17911.5	25294.6	22527.5	22337.3		0	PL	2008	4	9606.79	9442.67	9770.91	RYN1	p75	83.7366
	FR	27583	36474.5	34524	32560		0	SE	2008	4	34288.8	33822.5	34755.2	RYN1	p75	237.93
	IT	19874	27781	25680	25020.7		0	SI	2008	4	17983.2	17676.3	18290.2	RYN1	p75	156.618
	PL	8796.91	9744.77	7697.36	8739.25		0	AT	2008	6	28056.1	27306.7	28805.5	RYN1	p75	382.339
	SE	31442.5	40461.2	30046.1	35046		0	EE	2008	6	7291.11	7008.69	7573.54	RYN1	p75	144.097
	SI	15473.3	18944.4	13752.7	16299.1		0	EL	2008	6	16729.6	16031.2	17428	RYN1	p75	356.32
							0	ES	2008	6	20744.3	20166.1	21322.4	RYN1	p75	294.986
	Change in real net income 2008 - 2017 in %						0	FR	2008	6	31861.8	29445.1	34278.6	RYN1	p75	1233.07
	Country	Age 20-39	Age 40-59	Age 60+	Total		0	IT	2008	6	24254.6	23253.3	25255.9	RYN1	p75	510.878
	AT	-0.216496	-0.619292	9.5245	2.07575		0	PL	2008	6	7560.18	7317.17	7803.18	RYN1	p75	123.984
	EE	19.8055	32.4126	5.54224	23.5684		0	SE	2008	6	25637.1	25081.1	26193.1	RYN1	p75	283.671
	EL	-38.3123	-37.8086	-22.1865	-31.1335		0	SI	2008	6	13081	12757.1	13404.9	RYN1	p75	165.274
	ES	-11.3254	-7.55285	8.59644	-1.25039		0	AT	2008	99	31523.6	31158.3	31888.9	RYN1	p75	186.373
	FR	-0.973819	1.72425	8.35532	2.02582		0	EE	2008	99	10882.8	10616.1	11149.4	RYN1	p75	136.026
	IT	-10.8682	-7.7559	5.87674	-3.29821		0	EL	2008	99	18877.1	18383.9	19370.3	RYN1	p75	251.636
	PL	5.59431	1.43627	1.81459	1.80096		0	ES	2008	99	22620.1	22188.2	23052	RYN1	p75	220.355
	SE	6.45605	18.0012	17.1979	14.7317		0	FR	2008	99	31913.5	29607.4	34219.6	RYN1	p75	1176.62
	SI	1.05467	5.34453	5.13478	3.706		0	IT	2008	99	25874	25125.9	26622.2	RYN1	p75	381.715
							0	PL	2008	99	8584.64	8400.56	8768.73	RYN1	p75	93.9246
							0	SE	2008	99	30546.1	30245.3	30846.8	RYN1	p75	153.454
							0	SI	2008	99	15716.7	15556.2	15877.2	RYN1	p75	81.887
							0	AT	2017	2	28225.7	27634.3	28817.1	RYN1	p75	301.747
							0	EE	2017	2	15261.6	14764.5	15758.8	RYN1	p75	253.658
							0	EL	2017	2	10138.3	9858.99	10417.6	RYN1	p75	142.5
							0	ES	2017	2	17911.5	17165.5	18657.5	RYN1	p75	380.643
							0	FR	2017	2	27583	26328	28838	RYN1	p75	640.299
							0	IT	2017	2	19874	19347.8	20400.2	RYN1	p75	268.5
							0	PL	2017	2	8796.91	8605.4	8988.42	RYN1	p75	97.7114
							0	SE	2017	2	31442.5	30717.7	32167.4	RYN1	p75	369.844
							0	SI	2017	2	15473.3	15146.2	15800.4	RYN1	p75	166.891
							0	AT	2017	4	36992.6	35929.7	38055.5	RYN1	p75	542.293
							0	EE	2017	4	15355.5	14860.8	15850.1	RYN1	p75	252.364
							0	EL	2017	4	14509.7	14279.5	14739.9	RYN1	p75	117.445
							0	ES	2017	4	25294.6	24609.7	25979.5	RYN1	p75	349.438
							0	FR	2017	4	36474.5	35012.3	37936.7	RYN1	p75	746.05
							0	IT	2017	4	27781	27065.1	28496.9	RYN1	p75	365.25
							0	PL	2017	4	9744.77	9580.82	9908.72	RYN1	p75	83.6494
							0	SE	2017	4	40461.2	39846.1	41076.3	RYN1	p75	313.835
							0	SI	2017	4	18944.4	18554.4	19334.3	RYN1	p75	198.965
							0	AT	2017	6	30728.3	30101.4	31355.1	RYN1	p75	319.822
							0	EE	2017	6	7695.21	7284.46	8105.95	RYN1	p75	209.568
							0	EL	2017	6	13017.9	12837.2	13198.6	RYN1	p75	92.2
							0	ES	2017	6	22527.5	21902.6	23152.5	RYN1	p75	318.842
							0	FR	2017	6	34524	33089.1	35958.9	RYN1	p75	732.125
							0	IT	2017	6	25680	24985.9	26374.1	RYN1	p75	354.125
							0	PL	2017	6	7697.36	7567.3	7827.43	RYN1	p75	66.3591
							0	SE	2017	6	30046.1	29373.5	30718.7	RYN1	p75	343.158
							0	SI	2017	6	13752.7	13421.5	14083.9	RYN1	p75	168.985
							0	AT	2017	99	32177.9	31744.5	32611.4	RYN1	p75	221.157
							0	EE	2017	99	13447.6	13153.6	13741.7	RYN1	p75	150.029
							0	EL	2017	99	13000	12862.5	13137.5	RYN1	p75	70.175
							0	ES	2017	99	22337.3	21862.5	22812.1	RYN1	p75	242.265
							0	FR	2017	99	32560	31410.8	33709.2	RYN1	p75	586.311
							0	IT	2017	99	25020.7	24438.1	25603.2	RYN1	p75	297.222
							0	PL	2017	99	8739.25	8612.75	8865.75	RYN1	p75	64.5413
							0	SE	2017	99	35046	34639.5	35452.6	RYN1	p75	207.431
							0	SI	2017	99	16299.1	16073.5	16524.8	RYN1	p75	115.131
